# Supplementary material for: Chlorinated Enyne Fatty Acid Amides from a Marine Cyanobacterium: Discovery of Taveuniamides L-M and Pharmacological Characterization of Taveuniamide F as a GPCR Antagonist with CNR1 Selectivity
Source: Mar Drugs. 2023 Dec 30;22(1):28. doi: 10.3390/md22010028 (PMC10817531; doi:10.3390/md22010028)
Supplement: Supplementary file 1 [file marinedrugs-22-00028-s001.zip]

Archive with 1 entries (1 files):
- marinedrugs-2498692-supplementary.pdf
